# Supplementary material for: Environment-Related Genes Analysis of Limosilactobacillus fermentum Isolated from Food and Human Gut: Genetic Diversity and Adaption Evolution
Source: Foods. 2022 Oct 8;11(19):3135. doi: 10.3390/foods11193135 (PMC9564382; doi:10.3390/foods11193135)
Supplement: Supplementary file 1 [file foods-11-03135-s001.zip]

Archive with 1 entries (1 files):
- foods-1898652-supplementary.pdf
